# Supplementary material for: In Vivo Imaging of Cardiac Attachment of TcI and TcII Variants of Trypanosoma cruzi in a Zebrafish Model
Source: Pathogens. 2025 Jan 1;14(1):25. doi: 10.3390/pathogens14010025 (PMC11769151; doi:10.3390/pathogens14010025)
Supplement: Supplementary file 1 [file pathogens-14-00025-s001.zip]

Archive with 5 entries (5 files):
- Supporting information (videos).pdf
- Video S1.mp4
- Video S2.mp4
- Video S3.mp4
- Video S4.mp4
